# Supplementary material for: Cardiac arrest as first presentation of arrhythmogenic left ventricular cardiomyopathy due to Filamin C mutation: a case report
Source: Eur Heart J Case Rep. 2021 Nov 22;5(11):ytab422. doi: 10.1093/ehjcr/ytab422 (PMC8728717; doi:10.1093/ehjcr/ytab422)
Supplement: ytab422_Supplementary_Data [file ytab422_Supplementary_Data.zip]

Archive with 3 entries (3 files):
- ACM case report slide set V3.pptx
- Echo 4 chamber.mp4
- Echo LVOT.mp4
